# Supplementary material for: Preparation and Characterization of Cyperus-Derived Exosomes Loaded with Selenium Nanoparticles for Selenium Delivery Based on Exosome Protein Quantitation
Source: Foods. 2025 Aug 4;14(15):2724. doi: 10.3390/foods14152724 (PMC12346761; doi:10.3390/foods14152724)
Supplement: Supplementary file 1 [file foods-14-02724-s001.zip]

Archive with 1 entries (1 files):
- foods-3761888-supplementary.pdf
